# Supplementary material for: Viral Infection Correlates with a Better Clinical Outcome than Pulmonary Exacerbation of Bacterial Origin in Paediatric Patients with Cystic Fibrosis
Source: Pathogens. 2025 Aug 26;14(9):850. doi: 10.3390/pathogens14090850 (PMC12472314; doi:10.3390/pathogens14090850)
Supplement: Supplementary file 1 [file pathogens-14-00850-s001.zip]

Archive with 1 entries (1 files):
- pathogens-3796091-supplementary.pdf
